# Supplementary material for: Urinary Tract Infection Frequency and Prescription Prophylaxis in Females and Males with Recurrent Urinary Tract Infection
Source: Pathogens. 2023 Jan 21;12(2):170. doi: 10.3390/pathogens12020170 (PMC9961979; doi:10.3390/pathogens12020170)
Supplement: Supplementary file 1 [file pathogens-12-00170-s001.zip]

Archive with 1 entries (1 files):
- pathogens-2163090-supplementary.pdf
